# Supplementary material for: Genomic characterisation of Salmonella enterica serovar Wangata isolates obtained from different sources reveals low genomic diversity
Source: PLoS One. 2020 Feb 28;15(2):e0229697. doi: 10.1371/journal.pone.0229697 (PMC7048276; doi:10.1371/journal.pone.0229697)
Supplement: S2 Table — (XLSX) [file pone.0229697.s002.xlsx]

## Sheet: Sheet1
Genome	EBI accession number
Salmonella enterica serovar Abaetetuba str. ATCC 35640	CP007532
Salmonella enterica serovar Abony str. 0014	CP007534
Salmonella enterica serovar Antsalova str. S01-0511	CP019116
Salmonella enterica serovar Apapa str. SA20060561	CP019403
Salmonella enterica serovar Bardo str. SA20113257	CP019404
Salmonella enterica serovar Bareilly str. CFSAN000189	CP006053
Salmonella enterica serovar Bergen str. ST350	CP019405
Salmonella enterica serovar Birkenhead 96236	SAMN03476847*
Salmonella enterica serovar Blegdam str. S-1824	CP019406
Salmonella enterica serovar Borreze str. SA20041063	CP019407
Salmonella enterica serovar Bovismorbificans 3064	SAMEA786293*
Salmonella enterica serovar Braenderup str. SA20026289	CP022490
Salmonella enterica serovar Bredeney str. CFSAN001080	CP007533
Salmonella enterica serovar Chailey 53086	SAMN04437636*
Salmonella enterica serovar Choleraesuis str. SC-B67	AE017220
Salmonella enterica serovar Choleraeuis str. ATCC 10708	CP012344
Salmonella enterica serovar Crossness str. 1422-74	CP019408
Salmonella enterica serovar Cubana str. CFSAN002050	CP006055
Salmonella enterica serovar Derby str. 07CR553	LAZB00000000
Salmonella enterica serovar Derby str. SA20035215	CP022494
Salmonella enterica serovar Djakarta str. S-1087	CP019409
Salmonella enterica serovar Dublin str. CT_02021853	CP001144
Salmonella enterica serovar Enteritidis str. CFSAN033543	CP020823
Salmonella enterica serovar Enteritidis str. EC20120002 PT8	CP007329
Salmonella enterica serovar Enteritidis str. P125109	AM933172
Salmonella enterica serovar Gallinarum str. 287/91	AM933173
Salmonella enterica serovar Gallinarum/pullorum str. CDC1983-67	CP003786
Salmonella enterica serovar Gallinarum/pullorum str. RKS5078	CP003047
Salmonella enterica serovar Heidelberg str. 41578	CP004086
Salmonella enterica serovar Heidelberg str. AMR588-04-00318	CP016565
Salmonella enterica serovar Heidelberg str. B182	CP003416
Salmonella enterica serovar Heidelberg str. CFSAN002069	CP005390
Salmonella enterica serovar Heidelberg str. SA02DT10168701	CP012921
Salmonella enterica serovar Heidelberg str. SL476	CP001120
Salmonella enterica serovar Hillingdon str. N1529-D3	CP019410
Salmonella enterica serovar Hvittingfoss str. SA20014981	CP022503
Salmonella enterica serovar Infantis 1034	SAMD00019584*
Salmonella enterica serovar Javiana str. CFSAN001992	CP004027
Salmonella enterica serovar Johannesburg str. ST203	CP019411
Salmonella enterica serovar Kentucky str. SA20030505	CP022500
Salmonella enterica serovar Kiambu MS170025	SAMEA103657168*
Salmonella enterica serovar Koessen str. S-1501	CP019412
Salmonella enterica serovar Kottbus 177428	SAMN04574715*
Salmonella enterica serovar Krefeld str. SA20030536	CP019413
Salmonella enterica serovar Macclesfield str. S-1643	CP022117
Salmonella enterica serovar Manchester str. ST278	CP019414
Salmonella enterica serovar Manhattan str. SA20084699	CP022497
Salmonella enterica serovar Mbandaka str. SA20026234	CP022489
Salmonella enterica serovar Mississippi GSB1072	SAMN06041142*
Salmonella enterica serovar Montevideo str. 507440-20	CP007530
Salmonella enterica serovar Moscow str. S-1843	CP019415
Salmonella enterica serovar Newport str. SL254	CP001113
Salmonella enterica serovar Newport str. USMARC-S3124.1	CP006631
Salmonella enterica serovar Nitra str. S-1687	CP019416
Salmonella enterica serovar Onderstepoort str. SA20060086	CP022034
Salmonella enterica serovar Ouakam str. SA20034636	CP022116
Salmonella enterica serovar Panama str. ATCC 7378	CP012346
Salmonella enterica serovar Paratyphi A str. AKU_12601	FM200053
Salmonella enterica serovar Paratyphi A str. ATCC 9150	CP000026
Salmonella enterica serovar Paratyphi B str. SPB7	CP000886
Salmonella enterica serovar Paratyphi C str. RKS4594	CP000857
Salmonella enterica serovar Pullorum str. ATCC 9120	CP012347
Salmonella enterica serovar Pullorum str. S06004	CP006575
Salmonella enterica serovar Quebec str. S-1267	CP022019
Salmonella enterica serovar Saintpaul str. SA20031783	CP022491
Salmonella enterica serovar Saintpaul str. SARA26	CP017727
Salmonella enterica serovar Schwarzengrund str. CVM19633	CP001127
Salmonella enterica serovar Senftenberg str. SS209	CAGQ00000000
Salmonella enterica serovar Sloterdijk str. ATCC 15791	CP012349
Salmonella enterica serovar Stanleyville str. SARB61	CP017723
Salmonella enterica serovar Tennessee str. TXSC_TXSC08-19	CP007505
Salmonella enterica serovar Typhi str. CT18	AL513382
Salmonella enterica serovar Typhi str. P-stx-12	CP003278
Salmonella enterica serovar Typhi str. Ty2	AE014613
Salmonella enterica serovar Typhimurium str. 08-1736	NC_021820
Salmonella enterica serovar Typhimurium str. 14028S	CP001363
Salmonella enterica serovar Typhimurium str. 798	CP003386
Salmonella enterica serovar Typhimurium str. D23580	FN424405
Salmonella enterica serovar Typhimurium str. DT104	HF937208
Salmonella enterica serovar Typhimurium str. DT2	HG326213
Salmonella enterica serovar Typhimurium str. LT2	AE006468
Salmonella enterica serovar Typhimurium str. SARA13	CP017728
Salmonella enterica serovar Typhimurium str. SL1344	FQ312003
Salmonella enterica serovar Typhimurium str. ST4/74	CP002487
Salmonella enterica serovar Typhimurium str. T000240	AP011957
Salmonella enterica serovar Typhimurium str. U288	CP003836
Salmonella enterica serovar Typhimurium str. UK-1	CP002614
Salmonella enterica serovar Typhimurium var. 5- str. CFSAN001921	CP006048
Salmonella enterica serovar Virchow str. ATCC 51955	SAMN01823738*
Salmonella enterica serovar Wandsworth str. SA20092095	CP019417
Salmonella enterica serovar Wangata 146178	SAMN04600520*
Salmonella enterica serovar Wangata 16-SWA-004	#
Salmonella enterica serovar Wangata 336992	SAMN07155796*
Salmonella enterica serovar Wangata 356515	SAMN07180376*
Salmonella enterica serovar Wangata 40776	SAMN03477354*
Salmonella enterica serovar Wangata 57094	SAMN03477797*
Salmonella enterica serovar Wangata 80365	SAMN03468612*
Salmonella enterica serovar Wangata 82522	SAMN04363682*
Salmonella enterica serovar Wangata H122680477	SAMN03169658*
Salmonella enterica serovar Waycross str. SA20041608	CP022138
Salmonella enterica serovar Yovokome str. S-1850	CP019418
Salmonella enterica subsp. II 55:k:z39 str. 1315K	CP022139
Salmonella enterica subsp. II 57:z29:z42 str. ST114	CP022467
Salmonella enterica subsp. IIIa 53:z4,z23,z32:- str. SA20100345	CP022504
Salmonella enterica subsp. IIIb 50:k:z str. MZ0080	CP022142
Salmonella enterica subsp. IIIb 65:c:z str. SA20044251	CP022135
Salmonella enterica subsp. V 66:z41:- str. SA19983605	CP022120
# Reference S. Wangata from epidemiological investigation
*BioSample ID. These samples were not complete genomes but were serotypes of interest in that they were found in the previous epidemiological investigation; are known to be environmental serotypes; or are common serotypes in New South Wales Australia
